# Supplementary material for: Elucidation of the Active Agents in a West African Ground Herbal Medicine Formulation That Elicit Antimalarial Activities in In Vitro and In Vivo Models
Source: Molecules. 2024 Nov 29;29(23):5658. doi: 10.3390/molecules29235658 (PMC11643963; doi:10.3390/molecules29235658)
Supplement: Supplementary file 1 [file molecules-29-05658-s001.zip]

Archive with 1 entries (1 files):
- molecules-3289849-supplementary.pptx
